# Supplementary material for: Sand Flies and Pathogens in the Lowlands of Emilia-Romagna (Northern Italy)
Source: Viruses. 2022 Oct 7;14(10):2209. doi: 10.3390/v14102209 (PMC9608450; doi:10.3390/v14102209)
Supplement: Supplementary file 1 [file viruses-14-02209-s001.zip]

Archive with 1 entries (1 files):
- viruses-1888882-supplementary.pdf
